# Supplementary material for: Association between Polygenetic Risk Scores of Low Immunity and Interactions between These Scores and Moderate Fat Intake in a Large Cohort
Source: Nutrients. 2021 Aug 19;13(8):2849. doi: 10.3390/nu13082849 (PMC8402209; doi:10.3390/nu13082849)
Supplement: Supplementary file 1 [file nutrients-13-02849-s001.zip]

Archive with 1 entries (1 files):
- nutrients-1317932-supplementary.pdf
